# Supplementary material for: Large‐scale sequencing studies expand the known genetic architecture of Alzheimer's disease
Source: Alzheimers Dement (Amst). 2021 Dec 31;13(1):e12255. doi: 10.1002/dad2.12255 (PMC8720139; doi:10.1002/dad2.12255)
Supplement: Supplementary file 1 — Supporting Information [file DAD2-13-e12255-s002.xlsx]

## Sheet: SupplementalTable1
Supplemental Table 1. Gene-phenotype relationships for the familial dementia gene set. MIM = Mendelian Inheritance in Man.
GENE	MIM	DISORDER
APOE	104310	Alzheimer's disease
APP	104300, 605714	Alzheimer's disease, Cerebral amyloid angiopathy
ARSA	250100	Metachromatic leukodystrophy
ATP13A2	606693	Kufor-Rakeb syndrome
C9ORF72	105550	Frontotemporal dementia and/or amyotrophic lateral sclerosis
CHCHD10	615911	Frontotemporal dementia and/or amyotrophic lateral sclerosis
CHMP2B	600795	Frontotemporal dementia and/or amyotrophic lateral sclerosis
CSF1R	221820	Hereditary diffuse leukoencephalopathy with spheroids
DNMT1	604121	Autosomal dominant cerebellar ataxia, deafness, and narcolepsy
EIF2B1	603896	Leukoencephalopathy with vanishing white matter
EIF2B2	603896	Leukoencephalopathy with vanishing white matter
EIF2B3	603896	Leukoencephalopathy with vanishing white matter
EIF2B4	603896	Leukoencephalopathy with vanishing white matter
EIF2B5	603896	Leukoencephalopathy with vanishing white matter
FUS	608030	Amyotrophic lateral sclerosis with or without frontotemporal dementia
GALC	245200	Krabbe disease
GRN	607485	Frontotemporal lobar degeneration with TDP43 inclusions
HEXA	272800	Tay-Sachs disease
ITM2B	117300, 176500	Cerebral amyloid angiopathy
LMNB1	169500	Autosomal dominant adult-onset demyelinating leukodystrophy
MAPT	600274	Frontotemporal dementia
NOTCH3	125310	Autosomal dominant cerebral arteriopathy with subcortical infarcts and leukoencephalopathy
NPC1	257220	Niemann-Pick disease
NPC2	607625	Niemann-Pick disease
PDGFB	615483	Idiopathic basal ganglia calcification
PDGFRB	615007	Idiopathic basal ganglia calcification
PRNP	123400, 137440	Creutzfeldt-Jakob disease, Gerstmann-Straussler disease
PSEN1	600274, 607822	Frontotemporal dementia, Alzheimer's disease
PSEN2	606889	Alzheimer disease
SLC20A2	213600	Idiopathic basal ganglia calcification
SLC25A12	612949	Developmental and epileptic encephalopathy
TARDBP	612069	Amyotrophic lateral sclerosis with or without frontotemporal dementia
TBP	607136	Spinocerebellar ataxia
TREM2	221770	Nasu-Hakola disease
TYROBP	221770	Nasu-Hakola disease
VCP	167320, 613954	Inclusion body myopathy with Paget disease and frontotemporal dementia, frontotemporal dementia and/or amyotrophic lateral sclerosis

## Sheet: SupplementalTable2
Supplemental Table 2. Results of structured literature review of genes implicated by ADSP Discovery Phase studies. PubMed Central (PMC) identifiers, PubMed identifiers (PMID), or digital object identifiers (doi) provided where available.
Gene	ADSP source	Reference 1 source	Reference 1 type	Reference 2 source	Reference 2 type
ABCA7	Bis et al. (2020) PMC6375806	Hollingworth et al. (2011) PMC3084173	GWAS/ SNP association	Kim et al. (2013) PMC6704948	Mouse/Animal model
ABCD4	Patel et al. (2019) PMC6450321	Baye et al. (2008) PMC3850604	Linkage Analysis	Chen et al. (2011) PMID: 21669286	Differentially Expressed
AC099552	Bis et al. (2020) PMC6375806; Ma et al. (2020) PMC6563544
AKAP9	Vardarajan et al. (2018) PMC5899906	Logue et al. (2014) PMC4253055	WGS/WES	Cukier et al. (2017) PMC5698805	WGS/WES
AKNAD1	Zhang et al. (2019) PMC6408965
APOE	Bis et al. (2020) PMC6375806	Corder et al. (1993) PMID: 8346443	GWAS/ SNP association	Strittmatter et al. (1993) PMC46003	Pathology/biomarkers
ARSA	Blue et al. (2018) PMC5971141	Geiselmann et al. (1989) PMC298511	GWAS/ SNP association	Geiselmann et al. (1991) PMC1683316	GWAS/ SNP association
ASCC1	Zhang et al. (2019) PMC6408965
BCAM	Bis et al. (2020) PMC6375806	Nho et al. (2017) PMC5461522	WGS/WES
C14orf28 / DRIP1	Patel et al. (2019) PMC6450321
CASP7	Zhang et al. (2019) PMC6408965	Sloan et al. (2010) PMC3021757	Pathology/biomarkers	Shang et al. (2015) PMC4767448	GWAS/ SNP association
CBLC	Bis et al. (2020) PMC6375806	Holton et al. (2013) PMC3578142	Pathology/biomarkers	Nho et al. (2017) PMC5461522	WGS/WES
CCDC18	Patel et al. (2019) PMC6450321
CELSR1	Patel et al. (2019) PMC6450321	Orre et al. (2014) PMID: 25002035	Mouse/Animal model	Bergen et al. (2015) PMC4647590	Differentially Expressed
CEP290	Patel et al. (2019) PMC6450321
CHMP2B	Blue et al. (2018) PMC5971141	Yamazaki et al. (2010) PMID: 20420883	Pathology/biomarkers	Midani-Kurcak et al. (2019) PMID 30414727	Mouse/Animal model
CLDN7	Patel et al. (2019) PMC6450321
CSF1R	Blue et al. (2018) PMC5971141	Rademakers et al. (2011) PMC3267847	Linkage Analysis	Gomez-Nicola et al. (2013) PMID: 23392676	Mouse/Animal model
DDR2	Beecham et al. (2018) PMC6278241	Sung et al. (2011) PMID: 22001921	Mouse/Animal model	Cavallini et al. (2013) PMC3743503	Pathology/biomarkers
DTYMK	Zhang et al. (2019) PMC6408965
FAM171A2	Patel et al. (2019) PMC6450321
FERMT2	Beecham et al. (2018) PMC6278241	Naj et al. (2011) PMC3090745	GWAS/ SNP association	Lambert et al. (2013) PMC3896259	GWAS/ SNP association
GAS2L2	Bis et al. (2020) PMC6375806	Ubina et al. (2019) PMID: 31616241	Differentially Expressed
GIMAP2	Patel et al. (2019) PMC6450321	Zhang et al. (2016) PMC5001240	Differentially Expressed
GPAA1	Ma et al. (2020) PMC6563544	Wang et al. (2003) PMID: 12618014	Differentially Expressed
GRN	Blue et al. (2018) PMC5971141	Rademakers et al. (2007) PMID: 17826340	Differentially Expressed	Brouwers et al. (2007) PMID: 17923627	Differentially Expressed
GTSE1	Patel et al. (2019) PMC6450321	Mesquita et al. (2015) PMID: 26092102	Mouse/Animal model
HELZ2	Patel et al. (2019) PMC6450321
HOXB2	Zhang et al. (2019) PMC6408965
HTR3A	Zhang et al. (2019) PMC6408965	Link et al. (2003) PMID: 12600716	Mouse/Animal model
IGHJ6	Zhang et al. (2019) PMC6408965
IGHV3-7	Ma et al. (2020) PMC6563544
KANSL3	Zhang et al. (2019) PMC6408965	Zhang et al. (2015) PMID: 26125932	Differentially Expressed
KCNK13	Zhang et al. (2019) PMC6408965	Franco-Bocanegra (2019) PMC6627151	Pathology/biomarkers
L3MBTL2	Patel et al. (2019) PMC6450321	Ni et al. (2018) PMID: 30010129	GWAS/ SNP association
MAPT	Ma et al. (2020) PMC6563544	Goedert et al. (1988) PMC280359	Pathology/biomarkers	Alonso et al. (1996) PMID: 8673924	Pathology/biomarkers
MS4A6A	Bis et al. (2020) PMC6375806	Hollingworth et al. (2011) PMC3084173	GWAS/ SNP association	Naj et al. (2011) PMC3090745	GWAS/ SNP association
MUC17	Zhang et al. (2019) PMC6408965
NOTCH3	Patel et al. (2019) PMC6450321	Thijs et al. (2003) PMC1738501	Pathology/biomarkers	Guerreiro et al. (2012) PMC3306507	Linkage Analysis
NPC1	Zhang et al. (2019) PMC6408965	Erickson et al. (2008) PMC2630970	GWAS/ SNP association	Kågedal et al. (2010) PMID: 20497909	Differentially Expressed
NSF	Ma et al. (2020) PMC6563544	Cassano et al. (2012) PMID: 22035587	Mouse/Animal model	Fiorini et al. (2013) PMC3855183	Mouse/Animal model
OPRL1	Bis et al. (2020) PMC6375806	Xu et al. (2018) PMC6172396	Pathology/biomarkers
OR51I2	Patel et al. (2019) PMC6450321
OR8G5	Ma et al. (2020) PMC6563544	Baye et al. (2008) PMC3850604	Linkage Analysis
OTOG	Zhang et al. (2019) PMC6408965
PILRA	Bis et al. (2020) PMC6375806	Lambert et al. (2013) PMC3896259	GWAS/ SNP association	Logue et al. (2014) PMID: 24439028	GWAS/ SNP association
PINX1	Tosto et al. (2019) PMC6503572	Virok et al. (2011) PMID: 21244100	Pathology/biomarkers
PPP1R14A	Patel et al. (2019) PMC6450321
QRICH2	Patel et al. (2019) PMC6450321	Das et al. (2019) doi: 10.1109/ICAEE48663.2019.8975487.	Differentially Expressed
SCFD1	Patel et al. (2019) PMC6450321	Ravetti et al. (2010) PMC2854141	Differentially Expressed	Arefin et al. (2012) PMC3448659	Differentially Expressed
SCN4A	Zhang et al. (2019) PMC6408965	Zhang et al. (2009)doi: 10.1109/ICBBE.2009.5162871	Differentially Expressed
SLC24A3	Ma et al. (2020) PMC6563544	Xu et al. (2006) PMID: 16198584	Differentially Expressed	Kong et al. (2009) PMC2646728	Differentially Expressed
SPHK2	Patel et al. (2019) PMC6450321	Takasugi et al. (2011) PMC4534000	Differentially Expressed	Coutas et al. (2014) PMC3906863	Differentially Expressed
STAB1	Zhang et al. (2019) PMC6408965	Twine et al. (2011) PMC3025006	Differentially Expressed	Giil et al. (2017) PMID: 28697567	Pathology/biomarkers
SUV420H1/KMT5B	Patel et al. (2019) PMC6450321	Su et al. (2019) PMC6616202	Differentially Expressed
SYNE3	Beecham et al. (2018) PMC6278241
TMEM87A	Zhang et al. (2019) PMC6408965	Liu et al. (2019) doi:10.5296/jbls.v9i1.12474	Mouse/Animal model
TREM2	Bis et al. (2020) PMC6375806; Ma et al. (2020) PMC6563544; Zhang et al. (2019) PMC6408965; Tosto et al. (2019) PMC6503572	Fisher et al. (2010) PMC2877087	Mouse/Animal model	Melchior et al. (2010) PMC2905103	Mouse/Animal model
TTC3	Beecham et al. (2018) PMC6278241	Cheng et al. (2007) PMID: 16569465	Mouse/Animal model	Kohli et al. 2016 PMC4817909	Linkage Analysis of ADSP family
UBAP2	Patel et al. (2019) PMC6450321	Martinez-Ballesteros et al. (2017) doi: 10.1016/j.inffus.2016.11.005	Mouse/Animal model
USP32	Patel et al. (2019) PMC6450321
ZNF333	Zhang et al. (2019) PMC6408965
ZNF655	Bis et al. (2020) PMC6375806	Fehlbaum-Beurdeley et al. (2010) PMID: 20129318	Pathology/biomarkers
ZNF773	Tosto et al. (2019) PMC6503572

## Sheet: SupplementalTable3
Supplemental Table 3: Pathways significantly enriched in genes belonging to the familial dementia gene list. FDR: false discovery rate, GO ID: Gene Ontology identifier for the biological process.
GO ID	Term Name	FDR	Genes
GO:0021782	glial cell development	5.7e-10	APP, EIF2B1, EIF2B2, EIF2B3, EIF2B4, EIF2B5, MAPT, PSEN1
GO:0009408	response to heat	5.7e-08	EIF2B1, EIF2B2, EIF2B3, EIF2B4, EIF2B5, MAPT, VCP
GO:0090647	modulation of age-related behavioral decline	2.6e-07	APP, PRNP, PSEN1
GO:1905906	regulation of amyloid fibril formation	4.1e-07	APOE, APP, PSEN1
GO:1900272	negative regulation of long-term synaptic potentiation	8.8e-07	APOE, APP, PRNP
GO:0010035	response to inorganic substance	9.7e-07	APP, ATP13A2, EIF2B5, FUS, MAPT, NPC1, PDGFRB, PRNP, SLC25A12, VCP
GO:1901700	response to oxygen-containing compound	1.6e-06	APOE, APP, DNMT1, EIF2B1, EIF2B2, EIF2B3, EIF2B4, EIF2B5, MAPT, PDGFB, PDGFRB, PRNP, PSEN1, TREM2, VCP
GO:0010243	response to organonitrogen compound	2.1e-06	APP, DNMT1, EIF2B1, EIF2B2, EIF2B3, EIF2B4, EIF2B5, NPC1, PRNP, PSEN1, TREM2, VCP
GO:0061097	regulation of protein tyrosine kinase activity	3.2e-06	APP, CSF1R, PDGFB, PRNP, PSEN1
GO:0042982	amyloid precursor protein metabolic process	4.1e-06	APOE, PSEN1, PSEN2
GO:0072012	glomerulus vasculature development	4.1e-06	NOTCH3, PDGFB, PDGFRB
GO:0002573	myeloid leukocyte differentiation	6.9e-06	APP, CSF1R, PSEN1, TREM2, TYROBP
GO:0034239	regulation of macrophage fusion	6.9e-06	TREM2, TYROBP
GO:0033344	cholesterol efflux	1e-05	APOE, NPC1, NPC2
GO:0032510	endosome to lysosome transport via multivesicular body sorting pathway	1.1e-05	CHMP2B, VCP
GO:0070374	positive regulation of ERK1 and ERK2 cascade	1.6e-05	APOE, APP, CSF1R, PDGFB, PDGFRB, TREM2
GO:0070841	inclusion body assembly	1.7e-05	MAPT, VCP
GO:0009719	response to endogenous stimulus	1.9e-05	APP, DNMT1, EIF2B1, EIF2B2, EIF2B3, EIF2B4, EIF2B5, MAPT, NPC1, PDGFRB, PRNP, PSEN1, TREM2
GO:0009059	macromolecule biosynthetic process	2.7e-05	APOE, EIF2B1, EIF2B2, EIF2B3, EIF2B4, EIF2B5, HEXA, NOTCH3, NPC1, PDGFRB, PSEN1, TARDBP, TBP, VCP
GO:0061919	process utilizing autophagic mechanism	2.7e-05	ATP13A2, C9orf72, CHMP2B, NPC1, PSEN1, VCP
GO:0050808	synapse organization	3e-05	APOE, APP, CHCHD10, MAPT, PRNP, PSEN1
GO:0006979	response to oxidative stress	3.5e-05	APOE, APP, ATP13A2, MAPT, PDGFRB, PRNP, PSEN1
GO:0090279	regulation of calcium ion import	3.8e-05	PDGFB, PDGFRB, PRNP
GO:0019058	viral life cycle	4.6e-05	APOE, CHMP2B, NPC1, SLC20A2, VCP
GO:0010562	positive regulation of phosphorus metabolic process	4.9e-05	APOE, APP, CSF1R, MAPT, PDGFB, PDGFRB, PRNP, PSEN1, SLC25A12, TREM2, VCP
GO:0045936	negative regulation of phosphate metabolic process	6e-05	APOE, C9orf72, MAPT, PDGFB, PRNP, PSEN1, SLC25A12, TARDBP
GO:0050890	cognition	6.2e-05	APOE, APP, CHMP2B, MAPT, PRNP, PSEN1
GO:0048661	positive regulation of smooth muscle cell proliferation	6.3e-05	DNMT1, NOTCH3, PDGFB, PDGFRB
GO:0071287	cellular response to manganese ion	6.3e-05	APP, ATP13A2
GO:1901566	organonitrogen compound biosynthetic process	6.8e-05	APOE, EIF2B1, EIF2B2, EIF2B3, EIF2B4, EIF2B5, HEXA, NPC1, PDGFRB, PSEN1, SLC25A12, VCP
GO:0042552	myelination	6.8e-05	EIF2B2, EIF2B4, EIF2B5, GALC
GO:0043954	cellular component maintenance	7.7e-05	CHCHD10, CSF1R, PRNP
GO:0010941	regulation of cell death	8.8e-05	APOE, ATP13A2, CHCHD10, CSF1R, DNMT1, EIF2B5, MAPT, NPC1, PDGFRB, PRNP, PSEN1, TARDBP, VCP
GO:0031329	regulation of cellular catabolic process	8.8e-05	APOE, ATP13A2, C9orf72, MAPT, NPC1, PSEN1, SLC25A12, TARDBP, VCP
GO:1900221	regulation of amyloid-beta clearance	8.8e-05	APOE, TREM2
GO:0008203	cholesterol metabolic process	9.9e-05	APOE, APP, NPC1, NPC2
GO:0034063	stress granule assembly	0.0001	C9orf72, MAPT
GO:0050776	regulation of immune response	0.00013	APOE, EIF2B1, EIF2B2, EIF2B3, EIF2B4, EIF2B5, PRNP, PSEN1, TREM2, TYROBP
GO:0006687	glycosphingolipid metabolic process	0.00016	ARSA, GALC, HEXA
GO:0010544	negative regulation of platelet activation	0.00017	APOE, PDGFB
GO:0032270	positive regulation of cellular protein metabolic process	0.00018	APOE, APP, CSF1R, DNMT1, EIF2B5, MAPT, PDGFB, PDGFRB, PRNP, PSEN1, TREM2, VCP
GO:0045055	regulated exocytosis	0.00018	APP, ARSA, GRN, NPC2, PDGFB, PSEN1, TYROBP, VCP
GO:0048844	artery morphogenesis	0.00018	APOE, NOTCH3, PDGFRB
GO:0006518	peptide metabolic process	0.00021	EIF2B1, EIF2B2, EIF2B3, EIF2B4, EIF2B5, PSEN1, PSEN2
GO:0045935	positive regulation of nucleobase-containing compound metabolic process	0.00022	APOE, APP, CHCHD10, DNMT1, FUS, NOTCH3, PDGFB, PDGFRB, PSEN1, SLC25A12, TARDBP, TBP, VCP
GO:0030900	forebrain development	0.00023	APP, CSF1R, EIF2B3, EIF2B5, NOTCH3, PSEN1
GO:0030225	macrophage differentiation	0.00024	APP, CSF1R
GO:0043085	positive regulation of catalytic activity	0.00029	APOE, APP, CHCHD10, CSF1R, MAPT, PDGFB, PDGFRB, PRNP, PSEN1, PSEN2, VCP
GO:0051050	positive regulation of transport	0.00029	APOE, ATP13A2, CHCHD10, CSF1R, PDGFB, PDGFRB, PRNP, PSEN1, TARDBP
GO:0031328	positive regulation of cellular biosynthetic process	0.00032	APOE, APP, CHCHD10, EIF2B5, FUS, NOTCH3, PDGFB, PDGFRB, PSEN1, SLC25A12, TARDBP, TBP, VCP
GO:0002274	myeloid leukocyte activation	0.00033	ARSA, GRN, MAPT, NPC2, PSEN1, TYROBP, VCP
GO:0031400	negative regulation of protein modification process	0.00046	APOE, C9orf72, DNMT1, MAPT, PRNP, PSEN1, TARDBP
GO:0050818	regulation of coagulation	0.00046	APOE, PDGFB, PSEN1
GO:0002244	hematopoietic progenitor cell differentiation	0.0005	CSF1R, PDGFRB, PSEN1
GO:0002684	positive regulation of immune system process	0.00061	APP, EIF2B1, EIF2B2, EIF2B3, EIF2B4, EIF2B5, PSEN1, TREM2, TYROBP
GO:1903829	positive regulation of cellular protein localization	0.00061	MAPT, PRNP, TARDBP, TREM2, TYROBP
GO:0097028	dendritic cell differentiation	0.00061	PSEN1, TREM2
GO:2001171	positive regulation of ATP biosynthetic process	0.00061	SLC25A12, VCP
GO:2000379	positive regulation of reactive oxygen species metabolic process	0.0007	MAPT, PDGFB, PDGFRB
GO:0019068	virion assembly	0.00079	APOE, CHMP2B
GO:0042116	macrophage activation	0.00092	MAPT, TYROBP
GO:0045665	negative regulation of neuron differentiation	0.00095	APOE, APP, NOTCH3, PSEN1
GO:0043467	regulation of generation of precursor metabolites and energy	0.00095	CHCHD10, SLC25A12, VCP
GO:0051054	positive regulation of DNA metabolic process	0.001	DNMT1, FUS, PDGFB, PDGFRB
GO:0051130	positive regulation of cellular component organization	0.0012	APOE, APP, CHCHD10, DNMT1, MAPT, PDGFB, PDGFRB, PSEN1, TREM2, TYROBP, VCP
GO:0040017	positive regulation of locomotion	0.0013	APP, CHMP2B, CSF1R, GRN, PDGFB, PDGFRB
GO:0033043	regulation of organelle organization	0.0014	ATP13A2, C9orf72, CHCHD10, CHMP2B, CSF1R, DNMT1, MAPT, PDGFB, PDGFRB
GO:0051353	positive regulation of oxidoreductase activity	0.0016	APOE, CHCHD10
GO:0046686	response to cadmium ion	0.0021	NPC1, PRNP
GO:0051100	negative regulation of binding	0.0024	C9orf72, PDGFB, PSEN1
GO:0051248	negative regulation of protein metabolic process	0.0026	APOE, APP, ATP13A2, C9orf72, DNMT1, ITM2B, MAPT, PRNP, PSEN1, TARDBP
GO:0021953	central nervous system neuron differentiation	0.0028	CSF1R, MAPT, PSEN1
GO:0010821	regulation of mitochondrion organization	0.003	ATP13A2, CHCHD10, MAPT
GO:0010647	positive regulation of cell communication	0.0033	APOE, APP, CHCHD10, CSF1R, PDGFB, PDGFRB, PSEN1, TARDBP, TREM2, VCP
GO:0071902	positive regulation of protein serine/threonine kinase activity	0.0033	CSF1R, PDGFB, PDGFRB, PSEN1
GO:0046777	protein autophosphorylation	0.0035	ATP13A2, CSF1R, PDGFRB
GO:0000302	response to reactive oxygen species	0.0035	APOE, MAPT, PDGFRB
GO:0045913	positive regulation of carbohydrate metabolic process	0.0035	PDGFB, SLC25A12
GO:0006839	mitochondrial transport	0.0041	CHCHD10, PSEN1, SLC25A12
GO:0050807	regulation of synapse organization	0.0042	APOE, APP, CHMP2B, PRNP, VCP
GO:0009100	glycoprotein metabolic process	0.0045	HEXA, NPC1, PSEN1, VCP
GO:0046718	viral entry into host cell	0.0048	NPC1, SLC20A2
GO:0033157	regulation of intracellular protein transport	0.0051	ATP13A2, PRNP, TARDBP
GO:0006024	glycosaminoglycan biosynthetic process	0.0055	HEXA, PDGFRB
GO:0051222	positive regulation of protein transport	0.0058	ATP13A2, CSF1R, PRNP, TARDBP
GO:0010628	positive regulation of gene expression	0.0068	APOE, APP, CHCHD10, DNMT1, EIF2B5, NOTCH3, PDGFB, PSEN1, TARDBP, TBP
GO:0052548	regulation of endopeptidase activity	0.0072	APP, ATP13A2, MAPT, VCP
GO:0006897	endocytosis	0.0076	APOE, APP, C9orf72, NPC1, TREM2
GO:0034248	regulation of cellular amide metabolic process	0.0086	APOE, APP, ATP13A2, EIF2B2, EIF2B4, EIF2B5, PRNP
GO:0007219	Notch signaling pathway	0.0086	APP, NOTCH3, PSEN1, PSEN2
GO:0051174	regulation of phosphorus metabolic process	0.0087	APOE, APP, C9orf72, CSF1R, MAPT, PDGFB, PDGFRB, PRNP, PSEN1, SLC25A12, TARDBP, TREM2, VCP
GO:0045137	development of primary sexual characteristics	0.0087	EIF2B2, EIF2B4, EIF2B5, PDGFRB
GO:0002576	platelet degranulation	0.0093	APP, PDGFB
GO:0044087	regulation of cellular component biogenesis	0.011	APOE, APP, ATP13A2, C9orf72, CHMP2B, MAPT, VCP
GO:0051592	response to calcium ion	0.013	FUS, SLC25A12
GO:0051962	positive regulation of nervous system development	0.014	APOE, APP, MAPT, PSEN1, SLC25A12
GO:0048666	neuron development	0.015	APOE, APP, C9orf72, CSF1R, MAPT, PSEN1
GO:0010720	positive regulation of cell development	0.015	APOE, APP, MAPT, PSEN1, TYROBP
GO:0051260	protein homooligomerization	0.015	FUS, PRNP, VCP
GO:0016049	cell growth	0.015	APP, C9orf72
GO:0050792	regulation of viral process	0.016	APOE, CHMP2B, TARDBP
GO:0006629	lipid metabolic process	0.02	APOE, APP, ARSA, CSF1R, GALC, HEXA, NPC1, NPC2, PDGFB, PDGFRB
GO:0000003	reproduction	0.02	APP, EIF2B2, EIF2B4, EIF2B5, PDGFB, PDGFRB, TBP
GO:0042391	regulation of membrane potential	0.029	APP, CHCHD10, MAPT, PSEN1, VCP
GO:0009896	positive regulation of catabolic process	0.029	APOE, C9orf72, PSEN1, VCP
GO:0040007	growth	0.029	APP, C9orf72, PDGFRB
GO:0034976	response to endoplasmic reticulum stress	0.029	EIF2B5, TARDBP, VCP
GO:0006811	ion transport	0.033	APOE, ATP13A2, NPC2, PSEN1, PSEN2, SLC20A2, SLC25A12
GO:1903362	regulation of cellular protein catabolic process	0.033	APOE, ATP13A2, PSEN1, VCP
GO:0031399	regulation of protein modification process	0.034	APOE, APP, C9orf72, CSF1R, DNMT1, MAPT, PDGFB, PDGFRB, PRNP, PSEN1, TARDBP, TREM2, VCP
GO:1901135	carbohydrate derivative metabolic process	0.037	ARSA, CHCHD10, GALC, HEXA, NPC1, PDGFRB, PSEN1, VCP
GO:0007568	aging	0.041	APP, EIF2B5, PDGFRB, PRNP, PSEN1
GO:0062013	positive regulation of small molecule metabolic process	0.041	PDGFB, SLC25A12, VCP
GO:0010469	regulation of signaling receptor activity	0.046	APP, GRN, MAPT, PDGFB, PSEN1
GO:0072359	cardiovascular system development	0.047	APOE, NOTCH3, PDGFB, PDGFRB, PSEN1
GO:0030182	neuron differentiation	0.049	APOE, APP, C9orf72, CSF1R, MAPT, NOTCH3, PSEN1

## Sheet: SupplementalTable4
Supplemental Table 4. Pathways significantly enriched in genes belonging to the AD GWAS gene list. FDR: false discovery rate, GO ID: Gene Ontology identifier for the biological process
GO ID	Term Name	FDR	Genes
GO:1902003	regulation of amyloid-beta formation	3.8e-12	ABCA7, APOE, APP, BIN1, CLU, PICALM, SORL1
GO:0002682	regulation of immune system process	3e-08	ACE, ADAM10, APOE, APP, C4A, CD33, CD55, CLU, CR1, GPSM3, HLA-DPA1, HLA-DQA1, HLA-DRA, HLA-DRB1, HLA-DRB5, INPP5D, MEF2C, MS4A2, PILRA, PTK2B, SPI1, TREM2, TREML2
GO:0030162	regulation of proteolysis	2.7e-07	APOE, APP, BIN1, C4A, CD55, CLU, CR1, PICALM, PSMB8, PSMB9, PSMC3, PSMC5, PTK2B, SORL1, STYX, YOD1
GO:1900221	regulation of amyloid-beta clearance	2.7e-07	ABCA7, APOE, CLU, TREM2
GO:1905906	regulation of amyloid fibril formation	2e-06	APOE, APP, CLU
GO:1902004	positive regulation of amyloid-beta formation	6.9e-06	APP, CLU, PICALM
GO:0019882	antigen processing and presentation	1.2e-05	ACE, HLA-DPA1, HLA-DQA1, HLA-DRA, HLA-DRB1, HLA-DRB5, PSMB8
GO:0006955	immune response	1.9e-05	ADAM10, APP, C4A, CD33, CD55, CLU, CNN2, CR1, HLA-DPA1, HLA-DQA1, HLA-DRA, HLA-DRB1, HLA-DRB5, INPP5D, MEF2C, MS4A2, PSMB8, PSMC3, PTK2B, TREM2
GO:0090083	regulation of inclusion body assembly	2.4e-05	CLU, PSMC5, SORL1
GO:0030100	regulation of endocytosis	3e-05	ABCA7, APOE, APP, BIN1, C4A, CD2AP, CLU, PICALM
GO:0042982	amyloid precursor protein metabolic process	3e-05	ABCA7, ADAM10, APOE
GO:1903050	regulation of proteolysis involved in cellular protein catabolic process	4.6e-05	APOE, CLU, PSMC3, PSMC5, PTK2B, STYX, YOD1
GO:0050435	amyloid-beta metabolic process	4.6e-05	ABCA7, ACE, ADAM10
GO:2000310	regulation of NMDA receptor activity	4.6e-05	APP, MEF2C, PTK2B
GO:0002396	MHC protein complex assembly	5.3e-05	HLA-DRA, HLA-DRB1
GO:2000427	positive regulation of apoptotic cell clearance	7.6e-05	ABCA7, C4A
GO:2000822	regulation of behavioral fear response	7.6e-05	APOE, MEF2C
GO:2000258	negative regulation of protein activation cascade	0.00011	CD55, CR1
GO:0043687	post-translational protein modification	0.00014	ADAM10, APOE, APP, C4A, PSMB8, PSMB9, PSMC3, PSMC5
GO:1902905	positive regulation of supramolecular fiber organization	0.00015	APOE, APP, BIN1, CLU, EPHA1, PTK2B
GO:0016032	viral process	0.0002	APOE, BIN1, CD55, CR1, HLA-DRA, NUP160, PILRA, PSMB8, PSMB9, PSMC3
GO:0014009	glial cell proliferation	0.00024	CLU, PTK2B
GO:0045899	positive regulation of RNA polymerase II transcriptional preinitiation complex assembly	0.00024	PSMC3, PSMC5
GO:2000403	positive regulation of lymphocyte migration	0.00025	ADAM10, APP, PTK2B
GO:0045732	positive regulation of protein catabolic process	0.0003	APOE, CLU, PSMC3, PSMC5, PTK2B, SORL1
GO:0043393	regulation of protein binding	0.0003	ACE, APOE, APP, MEF2C, SORL1, STYX
GO:0051270	regulation of cellular component movement	0.00032	ACE, ADAM10, ADAMTS1, APOE, APP, BIN1, CASS4, DSG2, EPHA1, GPSM3, MEF2C, PTK2B, SORL1
GO:0014910	regulation of smooth muscle cell migration	0.00032	ACE, ADAMTS1, MEF2C, SORL1
GO:0007229	integrin-mediated signaling pathway	0.00044	ADAM10, ADAMTS1, FERMT2, PTK2B
GO:0048711	positive regulation of astrocyte differentiation	0.00054	APP, BIN1
GO:0002443	leukocyte mediated immunity	0.00079	ACE, ADAM10, C4A, CD33, CD55, CLU, CNN2, CR1, INPP5D, PSMC3
GO:0002573	myeloid leukocyte differentiation	0.00079	APP, MEF2C, SPI1, TREM2
GO:0001775	cell activation	0.00093	ADAM10, APP, CD33, CD55, CLU, CNN2, CR1, MEF2C, PSMC3, PTK2B, SPI1, TREML2
GO:0032675	regulation of interleukin-6 biosynthetic process	0.00096	BIN1, DSG2
GO:0098911	regulation of ventricular cardiac muscle cell action potential	0.00096	APP, INPP5D
GO:0032970	regulation of actin filament-based process	0.0011	BIN1, CD2AP, CNN2, DSG2, EPHA1, MEF2C, PTK2B
GO:0097242	amyloid-beta clearance	0.0011	ABCA7, PICALM
GO:0050890	cognition	0.0013	ABCA7, APOE, APP, HLA-DRA, MEF2C, PICALM
GO:0070372	regulation of ERK1 and ERK2 cascade	0.0015	ABCA7, APOE, APP, PTK2B, STYX, TREM2
GO:1901214	regulation of neuron death	0.0015	APOE, CLU, MEF2C, PICALM, PTK2B, SORL1
GO:0051000	positive regulation of nitric-oxide synthase activity	0.0015	APOE, PTK2B
GO:0010499	proteasomal ubiquitin-independent protein catabolic process	0.0015	PSMB8, PSMB9
GO:0060998	regulation of dendritic spine development	0.0018	ADAM10, APOE, MEF2C
GO:0070861	regulation of protein exit from endoplasmic reticulum	0.0019	SORL1, YOD1
GO:0032760	positive regulation of tumor necrosis factor production	0.0021	APP, C1QTNF4, CLU
GO:0043534	blood vessel endothelial cell migration	0.0023	EPHB4, PTK2B
GO:2000249	regulation of actin cytoskeleton reorganization	0.0029	CD2AP, PTK2B
GO:0070661	leukocyte proliferation	0.0031	ACE, CLU, MEF2C
GO:0061097	regulation of protein tyrosine kinase activity	0.0031	ACE, APP, CASS4
GO:0006897	endocytosis	0.0032	ABCA7, APOE, APP, BIN1, PICALM, RIN3, SORL1, TREM2
GO:0043267	negative regulation of potassium ion transport	0.0037	BIN1, PTK2B
GO:0034446	substrate adhesion-dependent cell spreading	0.0039	EPHA1, FERMT2
GO:0050731	positive regulation of peptidyl-tyrosine phosphorylation	0.004	ACE, CASS4, PTK2B, TREM2
GO:0043161	proteasome-mediated ubiquitin-dependent protein catabolic process	0.0043	CD2AP, PSMB8, PSMB9, PSMC5, YOD1
GO:0010942	positive regulation of cell death	0.0044	ADAM10, BIN1, CLU, INPP5D, MEF2C, MTCH2, PICALM, WWOX
GO:0045646	regulation of erythrocyte differentiation	0.0049	INPP5D, SPI1
GO:0001961	positive regulation of cytokine-mediated signaling pathway	0.005	C1QTNF4, TREM2
GO:0001954	positive regulation of cell-matrix adhesion	0.0052	EPHA1, PTK2B
GO:0050670	regulation of lymphocyte proliferation	0.0054	CD55, HLA-DPA1, INPP5D, MEF2C
GO:0045661	regulation of myoblast differentiation	0.0058	MEF2C, TRIP4
GO:0035019	somatic stem cell population maintenance	0.0058	EPHA1, SPI1
GO:0001568	blood vessel development	0.0078	APOE, EPHA1, EPHB4, MEF2C, PTK2B, SPI1
GO:0031175	neuron projection development	0.0087	APOE, APP, EPHA1, EPHB4, NYAP1, PICALM, PTK2B
GO:0051248	negative regulation of protein metabolic process	0.0088	ABCA7, APOE, APP, BIN1, C4A, CD55, CELF1, CLU, CR1, EPHA1, INPP5D, PICALM, SORL1, SPI1, STYX, YOD1
GO:0050730	regulation of peptidyl-tyrosine phosphorylation	0.0088	ACE, APP, CASS4, PTK2B, TREM2
GO:2000058	regulation of ubiquitin-dependent protein catabolic process	0.01	CLU, PTK2B, STYX
GO:0043085	positive regulation of catalytic activity	0.011	ACE, AGFG2, APOE, APP, CASS4, CLU, CR1, EPHA1, MEF2C, PICALM, PTK2B, RIN3, SORL1
GO:0016579	protein deubiquitination	0.011	PSMB8, PSMB9, PSMC3, PSMC5, YOD1
GO:0071560	cellular response to transforming growth factor beta stimulus	0.012	FERMT2, MEF2C, WWOX
GO:0043547	positive regulation of GTPase activity	0.014	AGFG2, EPHA1, PICALM, PTK2B, RIN3
GO:0019058	viral life cycle	0.014	APOE, CD55, CR1
GO:0048013	ephrin receptor signaling pathway	0.014	EPHA1, EPHB4
GO:1903706	regulation of hemopoiesis	0.015	ACE, CR1, INPP5D, MEF2C, PTK2B, SPI1
GO:0099177	regulation of trans-synaptic signaling	0.017	APOE, APP, MEF2C, PSMC5, PTK2B
GO:0010562	positive regulation of phosphorus metabolic process	0.018	ABCA7, ACE, APOE, APP, CASS4, CLU, MEF2C, PTK2B, TREM2
GO:0050865	regulation of cell activation	0.018	APOE, APP, CD55, CR1, HLA-DPA1, INPP5D, MEF2C
GO:1901992	positive regulation of mitotic cell cycle phase transition	0.018	ADAMTS1, APP
GO:0048666	neuron development	0.019	APOE, APP, EPHA1, EPHB4, MEF2C, NYAP1, PICALM, PTK2B
GO:0000302	response to reactive oxygen species	0.019	APOE, NME8, PTK2B
GO:2001243	negative regulation of intrinsic apoptotic signaling pathway	0.02	CLU, NDUFS3
GO:0030163	protein catabolic process	0.022	APOE, CD2AP, CLU, PSMB8, PSMB9, PSMC3, PSMC5, YOD1
GO:0022604	regulation of cell morphogenesis	0.022	ADAM10, APOE, CASS4, FERMT2, PTK2B
GO:0050807	regulation of synapse organization	0.022	ADAM10, APOE, APP, MEF2C
GO:1904375	regulation of protein localization to cell periphery	0.022	ADAM10, PICALM, TREM2
GO:0048609	multicellular organismal reproductive process	0.023	ACE, ADAM10, ADAMTS1, APP, CELF1, DSG2, NME8, PTK2B
GO:0000902	cell morphogenesis	0.024	APP, CLU, EPHA1, EPHB4, FERMT2, MEF2C, NYAP1, PICALM
GO:0045814	negative regulation of gene expression, epigenetic	0.025	EED, SPI1
GO:0090066	regulation of anatomical structure size	0.026	ACE, APOE, BIN1, PICALM, PTK2B
GO:1903573	negative regulation of response to endoplasmic reticulum stress	0.026	CLU, YOD1
GO:0051174	regulation of phosphorus metabolic process	0.028	ABCA7, ACE, APOE, APP, CASS4, CLU, EPHA1, MEF2C, PTK2B, SORL1, STYX, TREM2
GO:0031334	positive regulation of protein complex assembly	0.028	BIN1, CLU, PSMC3, PSMC5, PTK2B
GO:0007155	cell adhesion	0.031	APP, CASS4, CD2AP, CD33, DSG2, EPHA1, EPHB4, FERMT2, PTK2B
GO:0040008	regulation of growth	0.031	ADAM10, APOE, APP, MEF2C, NDUFS3, PTK2B
GO:0046649	lymphocyte activation	0.031	MEF2C, PTK2B, SPI1, TREML2
GO:0040011	locomotion	0.032	APP, CASS4, CD2AP, EPHA1, EPHB4, INPP5D, MEF2C, NME8, PTK2B
GO:0051271	negative regulation of cellular component movement	0.035	APOE, BIN1, EPHA1, MEF2C
GO:1901799	negative regulation of proteasomal protein catabolic process	0.035	STYX, YOD1
GO:0044087	regulation of cellular component biogenesis	0.037	ACE, APOE, APP, BIN1, CLU, EPHA1, MEF2C, PSMC3, PSMC5, PTK2B, SORL1
GO:0006874	cellular calcium ion homeostasis	0.039	APOE, APP, CD55, PTK2B, SLC24A4
GO:0051702	interaction with symbiont	0.044	NUP160, STYX
GO:0006611	protein export from nucleus	0.044	APOE, PSMC3
GO:0022008	neurogenesis	0.046	ADAM10, APOE, APP, BIN1, CLU, EPHA1, EPHB4, MEF2C, NYAP1, PICALM, PTK2B, SORL1
